# Supplementary material for: The m6A regulatory gene YTHDF3 alleviates acute pancreatitis by modulating CD45RA+ resting treg cells: A novel immunomodulatory biomarker
Source: Medicine (Baltimore). 2025 Sep 12;104(37):e44443. doi: 10.1097/MD.0000000000044443 (PMC12440514; doi:10.1097/MD.0000000000044443)
Supplement: Supplementary file 1 [file medi-104-e44443-s001.xlsx]

## Sheet: Sheet1
Supplementary Table S1: The N6-methyladenosine (m6A) regulatory genes
METTL3
METTL14
VIRMA
RBM15
WTAP
ZCCHC4
ZC3H13
HNRNPC
HNRNPA2B1
YTHDC1
YTHDC2
YTHDF1
YTHDF2
YTHDF3
IGF2BP1
IGF2BP2
IGF2BP3
ALKBH5
FTO

## Sheet: Sheet2
Supplementary Table S2 Final Set of 12 m6A-Regulator Genes Selected by cis-eQTL Availability
ALKBH5
FTO
IGF2BP2
IGF2BP3
METTL14
METTL3
RBM15
WTAP
YTHDC2
YTHDF2
YTHDF3
ZC3H13

## Sheet: Sheet3
Supplementary Table S3. Harmonization details of instrumental SNPs used in Mendelian randomization analysis
SNP	effect_allele.exposure	other_allele.exposure	effect_allele.outcome	other_allele.outcome	beta.exposure	beta.outcome	eaf.exposure	eaf.outcome	remove	palindromic	ambiguous	id.outcome	se.outcome	pval.outcome	outcome	mr_keep.outcome	pval_origin.outcome	data_source.outcome	samplesize.outcome	chr.exposure	pos.exposure	gene.exposure	pval.exposure	samplesize.exposure	se.exposure	exposure	mr_keep.exposure	pval_origin.exposure	id.exposure	data_source.exposure	action	SNP_index	mr_keep	R2	f	meanf	units.outcome	units.exposure	rsq.exposure	effective_n.exposure	rsq.outcome	effective_n.outcome	steiger_dir	steiger_pval
rs10107109	T	C	T	C	0.0949390560414914	-0.0009805	0.296387861402582	0.3341	FALSE	FALSE	FALSE	VzgW3b	0.0148266	0.9473	outcome	TRUE	reported	textfile	855309	8	64012224	YTHDF3	1.8684e-23	26494	0.00951293146708331	exposure	TRUE	reported	vH8Hrk	textfile	2	1	TRUE	0.00374527700280854	99.5928812863289	150.258713630908	NA	NA	0.00374555869153328	26494	5.11316756354394e-09	855309	TRUE	1.00812193945953e-22
rs16929963	G	A	G	A	-0.189315	0.0282919	0.935369884874045	0.072	FALSE	FALSE	FALSE	VzgW3b	0.0272825	0.2997	outcome	TRUE	reported	textfile	855309	8	63876244	YTHDF3	1.2709e-26	26319	0.0177272411958359	exposure	TRUE	reported	vH8Hrk	textfile	2	1	TRUE	0.00431457813225068	114.038781941233	150.258713630908	NA	NA	0.00431490461027927	26319	1.25728382550919e-06	855309	TRUE	5.06220063212814e-25
rs56347263	G	A	G	A	0.0987581452268348	-0.0052282	0.710345478572777	0.3148	FALSE	FALSE	FALSE	VzgW3b	0.0151241	0.7296	outcome	TRUE	reported	textfile	855309	8	64157764	YTHDF3	6.3501e-25	26485	0.00957877665850329	exposure	TRUE	reported	vH8Hrk	textfile	2	1	TRUE	0.00399747922656384	106.290134963596	150.258713630908	NA	NA	0.00399777990988404	26485	1.3971505883657e-07	855309	TRUE	6.29240532656894e-24
rs62510126	C	T	C	T	-0.0705366	0.0033335	0.294930353705032	0.2737	FALSE	FALSE	FALSE	VzgW3b	0.0157033	0.8319	outcome	TRUE	reported	textfile	855309	8	64072737	YTHDF3	1.3234e-13	26491	0.00952708589551726	exposure	TRUE	reported	vH8Hrk	textfile	2	1	TRUE	0.00206496774913944	54.8121159586713	150.258713630908	NA	NA	0.00206512333850378	26491	5.26862167668768e-08	855309	TRUE	4.09723590813237e-13
rs6993229	A	G	A	G	-0.264858	0.0461146	0.18788755684167	0.1863	FALSE	FALSE	FALSE	VzgW3b	0.0179456	0.01018	outcome	TRUE	reported	textfile	855309	8	64107129	YTHDF3	6.7131e-126	26609	0.0110972056268909	exposure	TRUE	reported	vH8Hrk	textfile	2	1	TRUE	0.0209590507338271	569.595646936855	150.258713630908	NA	NA	0.0209605931652623	26609	7.72032433995414e-06	855309	TRUE	8.38924965754535e-117
rs7460072	A	C	A	C	-0.206841	-0.0301265	0.0374898992046953	0.0221	FALSE	FALSE	FALSE	VzgW3b	0.0497776	0.545	outcome	TRUE	reported	textfile	855309	8	64205979	YTHDF3	1.5873e-17	23513	0.0242756683697915	exposure	TRUE	reported	vH8Hrk	textfile	2	1	TRUE	0.00307810374014577	72.5927450345657	150.258713630908	NA	NA	0.00307836477780593	23513	4.28259731064511e-07	855309	TRUE	1.02141741040705e-16
rs79701164	T	C	T	C	-0.103681	0.0455425	0.0694350439941076	0.0839	FALSE	FALSE	FALSE	VzgW3b	0.0256325	0.07561	outcome	TRUE	reported	textfile	855309	8	63521815	YTHDF3	3.4839e-09	25117	0.0175524771011683	exposure	TRUE	reported	vH8Hrk	textfile	2	1	TRUE	0.00138723036615089	34.8886892951049	150.258713630908	NA	NA	0.00138734068315706	25117	3.69086510367811e-06	855309	TRUE	3.38037851426394e-08

## Sheet: Sheet4
Supplementary Table S4. Comprehensive Validation of Mendelian Randomization Analysis for YTHDF3-Acute Pancreatitis Association
Validation Dimension	Parameter	Value	Interpretation
Instrument Strength	Mean F-statistic	150.26 (Range: 34.89-569.60)	>100: Strong instruments (No weak instrument bias)
	Min R² (exposure)	0.00139 (rs79701164)	All SNPs explain >0.1% exposure variance
Harmonization Quality	Palindromic SNPs	0/7	No strand ambiguity issues
	Allele frequency difference (MAF)	Max Δ=0.618 (rs16929963)	Within acceptable range for European populations
	Steiger directionality test	All TRUE (p<3.38e-08)	Correct causal direction (exposure→outcome) confirmed
Pleiotropy Assessment	MR-Egger intercept	β=0.011 (SE=0.015, p=0.498)	No significant directional pleiotropy
	MR-PRESSO global test	p=0.674	No outlier SNPs detected
Heterogeneity Test	Inverse variance weighted Q	Q=4.29 (df=6, p=0.637)	No significant heterogeneity
	MR-Egger Q	Q=3.76 (df=5, p=0.584)	Consistent homogeneity across methods
Sensitivity Analysis	Weighted median OR (95% CI)	0.852 (0.761-0.954)	Confirms primary IVW result
	Weighted mode OR (95% CI)	0.859 (0.756-0.976)	Robust to pleiotropic variants
Single-SNP Consistency	Lead SNP: rs6993229 OR (95% CI)	0.840 (0.736-0.960)*	Most significant individual SNP (p=0.010)
	Directional concordance	6/7 SNPs show protective effects	Majority support causal relationship

## Sheet: Sheet5
Supplementary Table S5 Causal Estimates of m6A Gene Expression on AP Risk Based on IVW Mendelian Randomization Analysis
id	nsnp	method	b	se	or	or_lci95	or_uci95	pvalue
ALKBH5	8	IVW	0.026057	0.062485	1.0264	0.908088	1.16013	0.676666
FTO	12	IVW	0.057865	0.051887	1.05957	0.957114	1.173	0.264757
METTL14	11	IVW	-0.07394	0.056502	0.928731	0.83137	1.03749	0.190684
RBM15	6	IVW	-0.01855	0.047744	0.981619	0.893928	1.07791	0.697596
WTAP	10	IVW	-0.01336	0.037004	0.986734	0.917702	1.06096	0.718167
YTHDF3	7	IVW	-0.13244	0.049787	0.875959	0.794518	0.965747	0.007813

## Sheet: Sheet6
Supplementary Table S6 Summary-data-based Mendelian Randomization (SMR) Results for YTHDF3 Expression and Acute Pancreatitis Risk Integrating eQTL and GWAS Signals
probeID	ProbeChr	Gene	Probe_bp	topSNP	topSNP_chr	topSNP_bp	A1	A2	Freq	b_GWAS	se_GWAS	p_GWAS	b_eQTL	se_eQTL	p_eQTL	b_SMR	se_SMR	p_SMR	p_HEIDI	nsnp_HEIDI
ENSG00000185728	8	ENSG00000185728	64103229	rs6993229	8	64107129	A	G	0.188867	0.046115	0.017946	0.0102	-0.26207	0.01098	#######	-0.17596	0.068873	0.0106	0.451	20

## Sheet: Sheet7
Supplementary Table S7 Mendelian Randomization Estimates of the Causal Effect of YTHDF3 on CD45RA⁺ resting regulatory T cells Using Multiple MR Methods
id	nsnp	method	b	se	or	or_lci95	or_uci95	pvalue
ebi-a-GCST90002102	8	MR Egger	0.152596	0.181816	1.16485	0.815656	1.66355	0.433468
ebi-a-GCST90002102	8	Weighted median	0.234931	0.108095	1.26482	1.02333	1.5633	0.029753
ebi-a-GCST90002102	8	Inverse variance weighted	0.275837	0.087189	1.31763	1.11065	1.56319	0.001558
ebi-a-GCST90002102	8	Simple mode	0.271795	0.158246	1.31232	0.96236	1.78954	0.129578
ebi-a-GCST90002102	8	Weighted mode	0.223675	0.110308	1.25066	1.0075	1.55252	0.082187

## Sheet: Sheet8
Supplementary Table S8 Mendelian Randomization Estimates of the Causal Effect of CD45RA⁺ Resting Regulatory T Cells on AP Using Multiple MR Methods
id	nsnp	method	b	se	or	or_lci95	or_uci95	pvalue
ebi-a-GCST90002102	23	MR Egger	-0.04834	0.01556	0.952812	0.924192	0.982318	0.005341
ebi-a-GCST90002102	23	Weighted median	-0.02781	0.016743	0.972569	0.941172	1.00501	0.096665
ebi-a-GCST90002102	23	Inverse variance weighted	-0.02969	0.011622	0.970745	0.948883	0.99311	0.010622
ebi-a-GCST90002102	23	Simple mode	0.011799	0.030171	1.01187	0.953766	1.07351	0.699517
ebi-a-GCST90002102	23	Weighted mode	-0.02947	0.016639	0.970963	0.939808	1.00315	0.090434
